# Supplementary material for: Systematic Review of Non-Coding Genomic Variants in Globin and Non-Globin Clusters and Their Impact on Phenotypic Severity in Thalassemia and Sickle Cell Disease
Source: J Clin Med. 2026 Feb 9;15(4):1345. doi: 10.3390/jcm15041345 (PMC12941110; doi:10.3390/jcm15041345)
Supplement: Supplementary file 1 [file jcm-15-01345-s001.zip]

Archive with 1 entries (1 files):
- jcm-4040495-supplementary.pdf
